# Supplementary material for: Differentiation of Mitragyna speciosa, a narcotic plant, from allied Mitragyna species using DNA barcoding-high-resolution melting (Bar-HRM) analysis
Source: Sci Rep. 2021 Mar 24;11:6738. doi: 10.1038/s41598-021-86228-9 (PMC7990970; doi:10.1038/s41598-021-86228-9)
Supplement: Supplementary file 4 — Supplementary Information 4. [file 41598_2021_86228_MOESM4_ESM.xlsx]

## Sheet: DNA concentrations
Tittle	Differentiation of Mitragyna speciosa, a narcotic plant, from allied Mitragyna species using DNA barcoding-high-resolution melting (Bar-HRM) analysis
Authors	Chayapol Tungphatthong1,3, Santhosh Kumar J. Urumarudappa1,3, Supita Awachail1, Thongchai Sooksawate2, and Suchada Sukrong1, *
Affiliation	1Research Unit of DNA Barcoding of Thai Medicinal Plants, Department of Pharmacognosy and Pharmaceutical Botany, Faculty of Pharmaceutical Sciences, Chulalongkorn University, Bangkok 10330, Thailand
	2Department of Pharmacology and Physiology, Faculty of Pharmaceutical Sciences, Chulalongkorn University, Bangkok 10330, Thailand
	3These authors contributed equally: Chayapol Tungphatthong and Santhosh Kumar J. Urumarudappa
*Corresponding author	Professor Suchada Sukrong, Ph.D.
	Research Unit of DNA Barcoding of Thai Medicinal Plants,
	Department of Pharmacognosy and Pharmaceutical Botany,
	Faculty of Pharmaceutical Sciences, Chulalongkorn University,
	Bangkok 10330, Thailand
	Phone: +6681-819-6742, Fax: +6622-558-227
	Email: suchada.su@chula.ac.th
Table S1: Genomic DNA concentration of all the Mitragyna species and suspected kratom samples.
Sl. No	Sample name	Sample form	DNA concentration	260/280	260/230
			(ng/µl)
1	Mitragyna speciosa	Fresh leaves	134.9	1.54	0.83
2	Mitragyna diversifolia	Fresh leaves	141.1	2.1	0.56
3	Mitragyna hirsuta	Fresh leaves	113.8	1.75	1.3
4	Mitragyna rotundifolia	Fresh leaves	99.2	1.88	0.09
5	K-01	Fresh leaves	78.3	0.95	0.4
6	K-02	Dried leaves	35.3	1.41	0.04
7	K-03	Dried leaves	39.5	1.33	0.43
8	K-04	Powders	24.7	1.99	0.44
9	K-05	Juices	50.9	1.09	0.04
10	K-06	Cocktails	29.3	1.67	0.06
